# Supplementary material for: Expression and Localization Profiles of Tight Junction Proteins in Immune Cells Depend on Their Activation Status
Source: Int J Mol Sci. 2024 Apr 29;25(9):4861. doi: 10.3390/ijms25094861 (PMC11084252; doi:10.3390/ijms25094861)
Supplement: Supplementary file 1 [file ijms-25-04861-s001.zip]

Archive with 1 entries (1 files):
- ijms-2964516-supplementary.pdf
